# Supplementary material for: A Novel Pear Scab (Venturia nashicola) Resistance Gene, Rvn3, from Interspecific Hybrid Pear (Pyrus pyrifolia × P. communis)
Source: Plants (Basel). 2021 Nov 30;10(12):2632. doi: 10.3390/plants10122632 (PMC8705610; doi:10.3390/plants10122632)
Supplement: Supplementary file 1 [file plants-10-02632-s001.zip]

Archive with 9 entries (9 files):
- Figure S1.tif
- Figure S2.tif
- Figure S3.tif
- Figure S4.tif
- Supplementary file 1.pdf
- supplementary file 2.pdf
- Table S1.pdf
- Table S2.pdf
- Table S3.pdf
